# Supplementary material for: Evaluating the effect of spaceflight on the host–pathogen interaction between human intestinal epithelial cells and Salmonella Typhimurium
Source: NPJ Microgravity. 2021 Mar 9;7:9. doi: 10.1038/s41526-021-00136-w (PMC7943786; doi:10.1038/s41526-021-00136-w)
Supplement: Supplementary file 2 — Supplementary Dataset 1 [file 41526_2021_136_MOESM2_ESM.xlsx]

## Sheet: Sheet1
Supplementary Dataset 1. List of all identified and quantified proteins in STL-IMMUNE by LC-MALDI-MS/MS.
		This dataset shows the list of relative expression levels given in terms of iTRAQ ratios (>2-fold; p < 0.05)
										Uninfected only: Flight (116) vs. Ground (117)					Flight only: Infected (114) vs. Uninfected (116)					Ground only: Infected (115) vs. Uninfected (117)					Infected only: Flight (114) vs. Ground (115)
Na	Unusedb	Totalc	%Covd	%Cov(50)	%Cov(95)	Accessione	Description	Species	Peptides(95%)f	116:117	PVal 116:117	EF 116:117	LowerCI 116:117	UpperCI 116:117	114:116	PVal 114:116	EF 114:116	LowerCI 114:116	UpperCI 114:116	115:117	PVal 115:117	EF 115:117	LowerCI 115:117	UpperCI 115:117	114:115	PVal 114:115	EF 114:115	LowerCI 114:115	UpperCI 114:115
1	44.24	44.24	79.92	58.39	53.62	sp|P05787|K2C8_HUMAN	Keratin, type II cytoskeletal 8 OS=Homo sapiens GN=KRT8 PE=1 SV=7	HUMAN	31	1.94089	0.0652725	1.21339	1.59956	2.75423	0.0879023	0.000131056	2.14783	0.0544503	0.188799	3.80189	5.2532e-05	1.39316	2.72898	5.91562	0.0534564	6.04873e-07	2.12814	0.0343558	0.113763
2	32.59	32.59	73.49	48.37	42.79	sp|P05783|K1C18_HUMAN	Keratin, type I cytoskeletal 18 OS=Homo sapiens GN=KRT18 PE=1 SV=2	HUMAN	19	1.67494	0.0165112	1.19124	1.40605	2.0893	0.170608	0.00232466	1.70608	0.102802	0.291072	3.25087	3.05485e-06	1.2942	2.51189	4.69894	0.0990832	4.07441e-05	1.67494	0.0586138	0.165959
3	28.89	28.89	54.59	32.11	27.52	sp|P11021|GRP78_HUMAN	78 kDa glucose-regulated protein OS=Homo sapiens GN=HSPA5 PE=1 SV=2	HUMAN	14	0.870964	0.521009	1.20226	0.731139	1.04713	1.21339	0.11531	1.19124	1.01859	1.44544	3.63078	0.0111276	1.40605	2.58226	5.91562	0.334195	0.131403	1.2942	0.258226	0.432514
4	26.4	26.4	27.75	14.79	10.38	sp|P01023|A2MG_HUMAN	Alpha-2-macroglobulin OS=Homo sapiens GN=A2M PE=1 SV=3	HUMAN	17	0.580764	0.121119	1.15878	0.49204	0.672977	1.11686	0.472312	1.19124	0.937562	1.34276	0.118032	0.00600543	2.31206	0.0253513	0.272898	5.59758	0.0142648	2.208	2.53513	27.7971
5	24.18	24.18	46.95	30.72	30.72	sp|P10809|CH60_HUMAN	60 kDa heat shock protein, mitochondrial OS=Homo sapiens GN=HSPD1 PE=1 SV=2	HUMAN	15	0.77983	0.0488866	1.24738	0.608135	0.972747	1.43219	0.624261	1.19124	1.20226	1.75388	4.48745	0.0637446	1.99526	2.24905	6.42688	0.244343	0.0739954	1.8197	0.188799	0.444631
6	15	15	40.75	19.09	15.55	sp|P07237|PDIA1_HUMAN	Protein disulfide-isomerase OS=Homo sapiens GN=P4HB PE=1 SV=3	HUMAN	7	0.672977	0.0308184	1.30617	0.510505	0.879022	0.280543	0.969032	1.90546	0.169044	0.534564	1	0.946627	1.23595	0.809096	1.24738	0.229087	0.352904	1.69044	0.144544	0.387258
7	14.06	16.46	52	25	23.25	sp|P08727|K1C19_HUMAN	Keratin, type I cytoskeletal 19 OS=Homo sapiens GN=KRT19 PE=1 SV=4	HUMAN	8	1.51356	0.208988	1.45881	1.03753	2.1677	0.524808	0.511538	1.75388	0.337287	0.92045	3.37287	0.044045	1.8197	1.85353	6.54636	0.246604	0.114132	2.10863	0.124738	0.519996
8	13.49	13.49	27.94	17.96	17.96	sp|P00352|AL1A1_HUMAN	Retinal dehydrogenase 1 OS=Homo sapiens GN=ALDH1A1 PE=1 SV=2	HUMAN	7	3.83707	0.327638	1.95885	1.95885	6.25173	0.0855067	0.026197	3.19154	0.0483059	0.272898	3.94457	0.197849	1.95885	2.01372	6.66807	0.0765597	0.00451965	3.46737	0.0432514	0.265461
9	13.3	13.3	21.14	6.342	6.342	sp|P19823|ITIH2_HUMAN	Inter-alpha-trypsin inhibitor heavy chain H2 OS=Homo sapiens GN=ITIH2 PE=1 SV=2	HUMAN	7	0.591562	0.034548	1.18032	0.461318	0.698232	1.51356	0.79219	1.19124	1.27057	1.78649	0.0539511	0.000204199	3.98107	0.0207014	0.214783	14.1906	0.0886215	3.25087	4.36516	30.1995
10	12.07	12.07	41.38	17.24	12.97	sp|P02768|ALBU_HUMAN	Albumin OS=Homo sapiens GN=ALB PE=1 SV=2	HUMAN	13	0.524808	0.189554	1.13763	0.416869	0.597035	3.01995	0.935061	1.27057	2.37684	4.2462	0.0801678	0.0469433	2.01372	0.0122462	0.161436	16.4437	0.343299	1.77011	9.28966	54.4503
11	11.92	11.92	45.33	17.6	17.6	sp|P63261|ACTG_HUMAN	Actin, cytoplasmic 2 OS=Homo sapiens GN=ACTG1 PE=1 SV=1	HUMAN	8	3.98107	0.0108363	1.97697	2.01372	6.72977	0.636796	0.799294	1.31826	0.452898	0.83946	1.58489	0.440686	1.41906	1.11686	2.1677	1.57036	0.131221	1.30617	1.20226	1.97697
11	0	11.92	41.07	17.6	17.6	sp|P60709|ACTB_HUMAN	Actin, cytoplasmic 1 OS=Homo sapiens GN=ACTB PE=1 SV=1	HUMAN	8
12	11.2	11.2	43.5	18.27	17.14	sp|P14618|KPYM_HUMAN	Pyruvate kinase isozymes M1/M2 OS=Homo sapiens GN=PKM2 PE=1 SV=4	HUMAN	7	1.48594	0.322085	1.35519	1.09648	1.94089	0.346737	0.195138	1.88799	0.251189	0.654636	0.580764	0.21437	1.47231	0.409261	0.855067	0.895365	0.430297	1.40605	0.679204	1.25892
13	10.98	12.19	43.37	18.72	9.516	sp|P0DMV8|HSPA1A_HUMAN	Heat shock 70 kDa protein 1A OS=Homo sapiens GN=HSPA1A PE=1 SV=5	HUMAN	5	2.42103	0.0470666	1.85353	1.30617	5.91562	0.487529	0.295786	1.6293	0.218776	0.794328	3.01995	0.0121847	1.92309	1.57036	8.3946	0.390841	0.00432837	1.65959	0.149969	0.648634
14	10.93	10.93	24.05	5.412	4.931	sp|P01024|CO3_HUMAN	Complement C3 OS=Homo sapiens GN=C3 PE=1 SV=2	HUMAN	8	0.529663	0.00769428	1.20226	0.413047	0.636796	1.1272	0.641263	1.27057	0.887156	1.43219	0.0353183	0.0371877	2.75423	0.0135519	0.0972747	13.8038	0.0479442	2.1677	6.36796	25.3513
15	10.43	10.43	44.48	20.4	17.56	sp|P22626|ROA2_HUMAN	Heterogeneous nuclear ribonucleoproteins A2/B1 OS=Homo sapiens GN=HNRNPA2B1 PE=1 SV=2	HUMAN	5	1.99526	0.346697	1.40605	1.41906	2.67917	0.30761	0.716509	1.92309	0.104713	0.591562	4.65586	0.012905	1.58489	2.93765	7.7983	0.135519	0.087161	2.10863	0.0496592	0.285759
16	10	10	41.39	13.27	13.27	sp|P30101|PDIA3_HUMAN	Protein disulfide-isomerase A3 OS=Homo sapiens GN=PDIA3 PE=1 SV=4	HUMAN	5	1.44544	0.655407	1.41906	1.01859	2.88403	0.310456	0.922692	1.80302	0.18197	0.559758	5.10505	0.00537703	1.59956	3.19154	14.9969	0.0990832	0.00987658	2.07014	0.0461318	0.205116
17	9.72	9.72	32.88	14.86	14.86	sp|P07437|TBB5_HUMAN	Tubulin beta chain OS=Homo sapiens GN=TUBB PE=1 SV=2	HUMAN	5	4.61318	0.0735637	2.39883	1.92309	12.5892	0.591562	0.645908	1.47231	0.428549	0.870964	3.98107	0.099141	2.39883	1.65959	14.9969	0.660694	0.975087	1.52757	0.448745	1.00925
18	9.68	9.68	66.02	47.57	47.57	sp|P62805|H4_HUMAN	Histone H4 OS=Homo sapiens GN=HIST1H4A PE=1 SV=2	HUMAN	5	4.05509	0.488277	1.70608	2.37684	9.28966	0.16293	0.0770581	2.07014	0.0505825	0.337287	7.51623	0.118447	1.75388	4.28548	18.5353	0.0847227	0.00719582	2.14783	0.0293765	0.18197
19	8.48	8.48	27.79	14.56	11.72	sp|P06576|ATPB_HUMAN	ATP synthase subunit beta, mitochondrial OS=Homo sapiens GN=ATP5B PE=1 SV=3	HUMAN	4	3.80189	0.0590557	1.77011	2.14783	9.63829	0.218776	0.186067	2.1677	0.125893	0.474242	2.10863	0.477645	1.58489	1.33045	4.61318	0.394457	0.491015	1.88799	0.239883	0.744732
20	8.16	8.16	16.75	9.231	9.231	sp|Q08380|LG3BP_HUMAN	Galectin-3-binding protein OS=Homo sapiens GN=LGALS3BP PE=1 SV=1	HUMAN	4	0.625173	0.387656	1.45881	0.260615	0.912011	3.83707	0.153466	1.95885	1.95885	16.293	1.30617	0.694306	1.51356	0.862979	2.07014	1.87068	0.843634	1.45881	1.28233	3.19154
21	8.07	8.07	26.93	10.84	10.84	sp|P02771|FETA_HUMAN	Alpha-fetoprotein OS=Homo sapiens GN=AFP PE=1 SV=1	HUMAN	7	0.465586	0.244465	1.27057	0.283139	0.591562	1.69044	0.257179	1.34276	1.25892	2.48886	0.10666	0.0709973	2.70396	0.0207014	0.288403	6.66807	0.0732667	2.44343	2.72898	24.2103
22	8	10.99	39.94	14.71	11.3	sp|P11142|HSP7C_HUMAN	Heat shock cognate 71 kDa protein OS=Homo sapiens GN=HSPA8 PE=1 SV=1	HUMAN	6	0.436516	0.292824	1.59956	0.207014	0.698232	0.16293	0.362376	2.77971	0.0990832	0.452898	0.765597	0.535253	1.45881	0.515229	1.11686	0.092045	0.206691	3.28095	0.0519996	0.301995
23	8	8	39.7	22.69	18.51	sp|P04406|G3P_HUMAN	Glyceraldehyde-3-phosphate dehydrogenase OS=Homo sapiens GN=GAPDH PE=1 SV=3	HUMAN	4	1.05682	0.00482897	1.19124	0.887156	1.25892	1	0.000924447	1.24738	0.801678	1.24738	1.15878	0.00402484	1.1695	0.990832	1.36773	0.903649	0.000851704	1.30617	0.698232	1.18032
24	8	8	25.17	12.69	12.69	sp|Q9BQE3|TBA1C_HUMAN	Tubulin alpha-1C chain OS=Homo sapiens GN=TUBA1C PE=1 SV=1	HUMAN	5	4.20727	0.0417685	1.57036	2.67917	7.87046	0.083946	0.0274163	2.55859	0.0461318	0.214783	1.85353	0.0921034	1.33045	1.39316	2.91072	0.177011	0.0788724	2.07014	0.102802	0.366438
25	8	8	41.43	31.43	31.43	sp|P09211|GSTP1_HUMAN	Glutathione S-transferase P OS=Homo sapiens GN=GSTP1 PE=1 SV=2	HUMAN	5	3.59749	0.325867	1.97697	1.8197	8.3946	0.37325	0.59723	1.67494	0.120226	0.625173	2.37684	0.677084	1.67494	1.41906	4.87529	0.544503	0.929133	1.49969	0.235505	0.816582
26	6.64	6.64	29.98	14.39	9.592	sp|P27797|CALR_HUMAN	Calreticulin OS=Homo sapiens GN=CALR PE=1 SV=1	HUMAN	3	1.23595	0.405572	1.44544	0.855067	1.88799	1.88799	0.257253	1.45881	1.2942	3.53183	4.57088	0.144392	2.0893	2.18776	10.9648	0.496592	0.538191	1.49969	0.301995	0.744732
27	6.59	6.59	32.68	14.5	10.17	sp|Q5VTE0|EF1A3_HUMAN	Putative elongation factor 1-alpha-like 3 OS=Homo sapiens GN=EEF1AL3 PE=5 SV=1	HUMAN	4	1.97697	0.552531	1.99526	0.990832	3.66438	0.549541	0.641834	1.99526	0.343558	1.09648	0.654636	0.496107	1.58489	0.420727	1.03753	1.36773	0.577353	1.5417	0.887156	2.18776
28	6.57	6.57	51.26	24.12	15.08	sp|Q06830|PRDX1_HUMAN	Peroxiredoxin-1 OS=Homo sapiens GN=PRDX1 PE=1 SV=1	HUMAN	3	0.981748	0.630399	1.13763	0.862979	1.11686	1.11686	0.658914	1.21339	0.92045	1.35519	1.02802	0.221412	1.11686	0.92045	1.14815	1.0666	0.860339	1.14815	0.928966	1.22462
29	6.21	6.21	50.3	25.45	21.82	sp|P62937|PPIA_HUMAN	Peptidyl-prolyl cis-trans isomerase A OS=Homo sapiens GN=PPIA PE=1 SV=2	HUMAN	4	1.1695	0.536805	1.40605	0.831764	1.83654	0.496592	0.241362	1.77011	0.258226	0.879022	2.83139	0.16577	1.70608	1.65959	6.48634	0.214783	0.0929298	2.24905	0.119124	0.483059
30	6.09	6.09	28.54	6.796	6.796	sp|P11413|G6PD_HUMAN	Glucose-6-phosphate 1-dehydrogenase OS=Homo sapiens GN=G6PD PE=1 SV=4	HUMAN	4	10.0925	0.114677	1.85353	5.44503	23.3346	0.109648	0.456398	2.05116	0.0524807	0.224906	9.46237	0.114433	1.87068	5.05825	21.8776	0.122462	0.620117	2.01372	0.0580764	0.246604
31	6.09	6.09	33.1	28.17	28.17	sp|P69905|HBA_HUMAN	Hemoglobin subunit alpha OS=Homo sapiens GN=HBA1 PE=1 SV=2	HUMAN	4	0.42462	0.11823	1.52757	0.177011	0.648634	1.87068	0.803995	1.51356	1.23595	4.32514	0.105682	0.0354587	3.43558	0.0265461	0.363078	5.80764	0.307657	2.44343	2.37684	25.1189
32	6.05	6.05	36.73	16.33	16.33	sp|P63104|1433Z_HUMAN	14-3-3 protein zeta/delta OS=Homo sapiens GN=YWHAZ PE=1 SV=1	HUMAN	4	0.772681	0.91387	1.31826	0.580764	1.01859	0.831764	0.700531	1.33045	0.613762	1.10662	3.66438	0.146349	1.45881	2.51189	8.09096	0.203236	0.184017	1.5417	0.11695	0.313329
33	6.02	6.02	90	75.56	57.78	sp|P06703|S10A6_HUMAN	Protein S100-A6 OS=Homo sapiens GN=S100A6 PE=1 SV=1	HUMAN	4	0.519996	0.497758	1.55597	0.343558	0.809096	1.30617	0.490995	4.40555	0.296483	2.1677	3.90841	0.0455827	1.83654	2.12814	9.63829	0.165959	0.214592	2.208	0.0416869	0.366438
34	6.01	6.01	19.54	6.806	3.732	sp|O43707|ACTN4_HUMAN	Alpha-actinin-4 OS=Homo sapiens GN=ACTN4 PE=1 SV=2	HUMAN	3	3.01995	0.0929257	1.5417	1.95885	4.28548	0.0619441	0.030098	3.01995	0.0258226	0.187068	2.44343	0.222353	1.57036	1.55597	3.46737	0.0758578	0.0974998	3.13329	0.030479	0.237684
35	6	6	14.27	5.169	5.169	sp|Q06033|ITIH3_HUMAN	Inter-alpha-trypsin inhibitor heavy chain H3 OS=Homo sapiens GN=ITIH3 PE=1 SV=2	HUMAN	4	0.660694	0.533311	1.80302	0.363078	1.19124	0.534564	0.45044	1.8197	0.291072	0.972747	0.349945	0.288735	1.30617	0.203236	0.457088	1.04713	0.988467	1.44544	0.724436	1.55597
36	6	6	26.97	14.61	14.61	sp|P02647|APOA1_HUMAN	Apolipoprotein A-I OS=Homo sapiens GN=APOA1 PE=1 SV=1	HUMAN	3	0.751623	0.637456	1.34276	0.554626	1.00925	0.021677	0.161297	5.80764	0.010666	0.125893	0.235505	0.258047	1.47231	0.0946237	0.346737	0.0394457	0.2747	7.7983	0.0195884	0.30761
37	6	6	37.41	20.41	20.41	sp|P68871|HBB_HUMAN	Hemoglobin subunit beta OS=Homo sapiens GN=HBB PE=1 SV=2	HUMAN	4	0.564937	0.517297	1.18032	0.469894	0.666807	0.831764	0.644423	1.41906	0.549541	1.18032	0.119124	0.308112	2.96483	0.0353183	0.353183	4.05509	0.796911	2.31206	1.75388	9.90832
38	5.17	5.17	26.25	10.03	10.03	sp|P07355|ANXA2_HUMAN	Annexin A2 OS=Homo sapiens GN=ANXA2 PE=1 SV=2	HUMAN	3	3.34195	0.509219	1.51356	2.208	4.74242	0.401791	0.71919	1.45881	0.288403	0.586138	1.33045	0.993302	1.61436	0.824138	1.90546	1.04713	0.74474	1.40605	0.744732	1.51356
39	4.84	4.84	19.35	10.63	5.45	sp|P02765|FETUA_HUMAN	Alpha-2-HS-glycoprotein OS=Homo sapiens GN=AHSG PE=1 SV=1	HUMAN	5	0.416869	0.0933094	1.2942	0.285759	0.539511	0.405508	0.417958	1.70608	0.331131	0.691831	0.108643	0.0154185	2.26987	0.0519996	0.246604	1.24738	0.0798411	1.23595	1.00925	1.55597
40	4.48	4.48	31.97	19.05	14.63	sp|P06748|NPM_HUMAN	Nucleophosmin OS=Homo sapiens GN=NPM1 PE=1 SV=2	HUMAN	3	0.787046	0.162097	1.59956	0.49204	1.25892	1.51356	0.123852	1.58489	0.954993	2.39883	1.07647	0.907703	1.65959	0.648634	1.78649	1.10662	0.81357	2.05116	0.539511	2.26987
41	4.22	4.22	34.32	6.627	4.566	sp|P38646|GRP75_HUMAN	Stress-70 protein, mitochondrial OS=Homo sapiens GN=HSPA9 PE=1 SV=2	HUMAN	2	2.03236	0.664276	1.8197	1.11686	6.30957	0.313329	0.400424	1.87068	0.0376704	0.586138	1.94089	0.864605	1.88799	1.02802	5.24808	0.334195	0.497454	1.78649	0.0398107	0.597035
42	4.12	4.12	22.61	18.09	14.07	sp|P37802|TAGL2_HUMAN	Transgelin-2 OS=Homo sapiens GN=TAGLN2 PE=1 SV=3	HUMAN	2	1.44544	0.444594	1.70608	0.847227	2.44343	0.990832	0.402948	1.57036	0.625173	1.55597	2.67917	0.156046	2.0893	1.28233	5.70164	0.586138	0.168472	1.67494	0.337287	0.981748
44	4.06	4.06	20.55	2.242	2.242	sp|P14625|ENPL_HUMAN	Endoplasmin OS=Homo sapiens GN=HSP90B1 PE=1 SV=1	HUMAN	2	1.10662	0.729853	1.48594	0.744732	1.70608	0.685488	0.912263	1.51356	0.416869	1.03753	1.35519	0.75271	1.64437	0.824138	2.24905	0.554626	0.937408	1.72187	0.322107	0.954993
45	4.01	4.01	42.95	20.13	20.13	sp|P62158|CALM_HUMAN	Calmodulin OS=Homo sapiens GN=CALM1 PE=1 SV=2	HUMAN	2	1.36773	0.804523	11.5878	0.118032	15.8489	0.765597	0.565011	2.0893	0.366438	1.59956	2.07014	0.349911	4.83059	0.428549	10	0.505825	0.279508	3.7325	0.136773	1.88799
46	4	4	16.75	6.22	6.22	sp|P36955|PEDF_HUMAN	Pigment epithelium-derived factor OS=Homo sapiens GN=SERPINF1 PE=1 SV=4	HUMAN	3	0.648634	0.572668	1.48594	0.42462	0.963829	1.15878	0.521226	1.58489	0.731139	1.8197	0.0704693	0.255484	3.90841	0.0180302	0.275423	8.55067	0.242437	2.88403	2.96483	32.8095
47	4	4	17.28	6.912	6.912	sp|P06733|ENOA_HUMAN	Alpha-enolase OS=Homo sapiens GN=ENO1 PE=1 SV=2	HUMAN	2	1.18032	0.804525	1.43219	0.824138	1.67494	0.505825	0.590038	1.64437	0.255859	0.831764	3.40408	0.5652	1.85353	1.83654	6.36796	0.178649	0.311015	2.208	0.0679204	0.394457
48	4	4	16.47	8.96	8.96	sp|P04083|ANXA1_HUMAN	Annexin A1 OS=Homo sapiens GN=ANXA1 PE=1 SV=2	HUMAN	2	1.03753	0.967254	1.85353	0.559758	1.92309	0.862979	0.518087	1.70608	0.505825	1.47231	0.963829	0.644988	1.5417	0.625173	1.48594	0.937562	0.772977	1.41906	0.660694	1.33045
49	4	4	41.05	28.42	28.42	sp|P25815|S100P_HUMAN	Protein S100-P OS=Homo sapiens GN=S100P PE=1 SV=2	HUMAN	2	0.83946	0.77779	2.60615	0.325087	2.18776	0.717794	0.607444	2.70396	0.263027	1.94089	1.49969	0.43505	1.43219	1.04713	2.12814	0.405508	0.261006	2.60615	0.15417	1.05682
50	4	4	20.98	13.17	13.17	sp|P04792|HSPB1_HUMAN	Heat shock protein beta-1 OS=Homo sapiens GN=HSPB1 PE=1 SV=2	HUMAN	2	1.59956	0.338128	1.67494	0.954993	2.88403	0.448745	0.794058	1.88799	0.0405509	0.847227	5.7544	0.320692	1.95885	2.93765	14.8594	0.143219	0.732244	2.39883	0.0246604	0.343558
51	4	4	13.35	5.825	5.825	sp|P07339|CATD_HUMAN	Cathepsin D OS=Homo sapiens GN=CTSD PE=1 SV=1	HUMAN	2	0.420727	0.339386	1.95885	0.143219	0.824138	2.77971	0.254985	1.45881	1.90546	10.1859	0.167494	0.22059	2.55859	0.0159956	0.428549	6.72977	0.180266	2.80543	2.39883	44.4631
52	3.92	3.92	19.93	3.466	3.293	sp|P26038|MOES_HUMAN	Moesin OS=Homo sapiens GN=MSN PE=1 SV=3	HUMAN	2	2.60615	0.539183	1.92309	1.35519	11.695	0.580764	0.954852	1.80302	0.267917	1.04713	4.40555	0.253143	2.05116	2.14783	20.5116	0.343558	0.512266	1.95885	0.138038	0.672977
53	3.25	3.25	39.16	25.17	25.17	sp|P16104|H2AX_HUMAN	Histone H2A.x OS=Homo sapiens GN=H2AFX PE=1 SV=2	HUMAN	2	0.625173	0.326471	1.6293	0.383707	1.01859	0.0855067	0.512444	6.36796	0.0340408	0.544503	1.23595	0.53034	1.52757	0.809096	2.01372	0.0432514	0.170391	8.09096	0.0190546	0.349945
54	2.98	2.98	41.59	11.68	11.68	sp|P30044|PRDX5_HUMAN	Peroxiredoxin-5, mitochondrial OS=Homo sapiens GN=PRDX5 PE=1 SV=4	HUMAN	2	0.963829	0.981815	1.77011	0.544503	1.70608	1.36773	0.568614	2.58226	0.529663	3.53183	1.44544	0.46711	1.90546	0.758578	2.75423	0.912011	0.828707	2.72898	0.334195	2.48886
55	2.87	2.87	17.74	4.301	3.333	sp|Q14624|ITIH4_HUMAN	Inter-alpha-trypsin inhibitor heavy chain H4 OS=Homo sapiens GN=ITIH4 PE=1 SV=4	HUMAN	3	0.60256	0.530949	1.18032	0.501187	0.711214	0.862979	0.778746	1.38038	0.608135	1.19124	0.0570164	0.20488	5.05825	0.0201372	0.288403	8.95365	0.333693	4.44631	2.01372	27.0396
56	2.54	2.54	29.41	18.63	11.76	sp|P61604|CH10_HUMAN	10 kDa heat shock protein, mitochondrial OS=Homo sapiens GN=HSPE1 PE=1 SV=2	HUMAN	1	0.685488	0.838706	1.43219	0.334195	0.981748	1.70608	0.24558	1.45881	1.1695	3.69828	3.87258	0.0436143	1.25892	3.0761	11.695	0.299226	0.0836836	1.25892	0.138038	0.376704
57	2.28	2.28	23.86	7.045	3.182	sp|Q15084|PDIA6_HUMAN	Protein disulfide-isomerase A6 OS=Homo sapiens GN=PDIA6 PE=1 SV=1	HUMAN	1	0.946237	0.911334	1.88799	0.420727	1.78649	0.474242	0.26431	2.35505	0.0870964	1.11686	1.10662	0.761731	1.80302	0.613762	2.05116	0.436516	0.332764	1.87068	0.0416869	0.816582
58	2.22	2.22	29.23	2.049	2.049	sp|P07900|HS90A_HUMAN	Heat shock protein HSP 90-alpha OS=Homo sapiens GN=HSP90AA1 PE=1 SV=5	HUMAN	1	0.928966	0.902989	1.33045	0.698232	1.23595	1	0.683063	1.39316	0.717794	1.39316	1.11686	0.65481	1.41906	0.787046	1.58489	0.831764	0.489471	1.49969	0.554626	1.24738
59	2.2	2.2	12.48	1.795	1.026	sp|P07996|TSP1_HUMAN	Thrombospondin-1 OS=Homo sapiens GN=THBS1 PE=1 SV=2	HUMAN	1	0.77983	0.910657	1.52757	0.505825	1.19124	1.59956	0.617186	1.49969	1.0666	2.53513	0.135519	0.403956	3.37287	0.0235505	0.457088	8.70964	0.307965	3.13329	2.77971	61.3762
60	2.17	2.17	34.34	20.48	12.05	sp|P23528|COF1_HUMAN	Cofilin-1 OS=Homo sapiens GN=CFL1 PE=1 SV=3	HUMAN	1	0.691831	0.632813	1.41906	0.461318	0.981748	0.263027	0.787074	5.91562	0.0328095	1.55597	0.954993	0.839566	3.28095	0.283139	3.13329	0.201372	0.594179	5.80764	0.0319154	1.1695
61	2.15	2.15	31.68	18.81	10.89	sp|P26447|S10A4_HUMAN	Protein S100-A4 OS=Homo sapiens GN=S100A4 PE=1 SV=1	HUMAN	2	0.862979	0.00490072	1.41906	0.608135	1.22462	1.14815	0.00868511	1.35519	0.847227	1.57036	0.946237	0.0679407	1.48594	0.636796	1.40605	1.05682	0.0604025	1.51356	0.698232	1.59956
62	2.09	2.09	19.67	3.138	3.138	sp|P04004|VTNC_HUMAN	Vitronectin OS=Homo sapiens GN=VTN PE=1 SV=1	HUMAN	1	0.461318	0.195197	1.57036	0.248886	0.724436	1.88799	0.613365	1.51356	1.24738	3.28095	0.185353	0.143328	2.48886	0.0465586	0.461318	4.61318	0.41358	2.42103	1.90546	15.5597
63	2.09	2.09	12.41	4.965	4.965	sp|Q07021|C1QBP_HUMAN	Complement component 1 Q subcomponent-binding protein, mitochondrial OS=Homo sapiens GN=C1QBP PE=1 SV=1	HUMAN	1	0.92045	0.796721	1.95885	0.469894	1.80302	0.625173	0.512482	1.99526	0.301995	1.24738	3.0761	0.454563	2.07014	1.48594	7.37904	0.194089	0.247055	2.24905	0.0660693	0.436516
64	2.08	2.08	48.44	7.031	7.031	sp|P62987|RL40_HUMAN	Ubiquitin-60S ribosomal protein L40 OS=Homo sapiens GN=UBA52 PE=1 SV=2	HUMAN	1	0.895365	0.581609	1.21339	0.737904	1.08643	1.04713	0.627347	1.21339	0.862979	1.27057	0.928966	0.872243	1.14815	0.809096	1.0666	1.00925	0.939931	1.13763	0.887156	1.14815
65	2.06	4.08	22.64	7.547	7.547	sp|P35900|K1C20_HUMAN	Keratin, type I cytoskeletal 20 OS=Homo sapiens GN=KRT20 PE=1 SV=1	HUMAN	2	0.870964	0.58223	2.10863	0.413047	1.83654	1.90546	0.215291	1.38038	1.38038	2.63027	1.01859	0.844809	2.60615	0.390841	2.65461	1.6293	0.25888	1.59956	1.01859	2.63027
66	2.05	2.05	14.51	1.204	0.5161	sp|P0C0L5|CO4B_HUMAN	Complement C4-B OS=Homo sapiens GN=C4B PE=1 SV=1	HUMAN	1	1.22462	0.617486	7.24436	0.169044	8.95365	1.13763	0.744606	9.90832	0.114815	11.1686	0.717794	0.457183	2.0893	0.340408	1.49969	1.94089	0.26583	2.0893	0.928966	4.09261
67	2.02	2.02	14.18	1.289	1.289	sp|P02787|TRFE_HUMAN	Serotransferrin OS=Homo sapiens GN=TF PE=1 SV=3	HUMAN	2	0.398107	0.214064	1.55597	0.220801	0.619441	8.79023	0.643486	1.65959	5.29664	15.5597	0.192309	0.150638	2.12814	0.0559758	0.409261	16.9044	0.306654	2.0893	8.09096	36.3078
69	2	2.12	20.83	6.481	3.704	sp|P23284|PPIB_HUMAN	Peptidyl-prolyl cis-trans isomerase B OS=Homo sapiens GN=PPIB PE=1 SV=2	HUMAN	1	1.13763	0.948753	1.58489	0.717794	1.83654	1.01859	0.880699	1.5417	0.660694	1.59956	6.0256	0.294872	2.53513	2.37684	12.1339	0.201372	0.281606	2.22844	0.0946237	0.448745
70	2	2.02	22.74	1.657	1.657	sp|P02545|LMNA_HUMAN	Prelamin-A/C OS=Homo sapiens GN=LMNA PE=1 SV=1	HUMAN	1	1.1272	0.95711	2.1677	0.519996	2.48886	0.192309	0.345086	2.10863	0.0114815	0.405508	1.24738	0.842078	1.25892	0.990832	1.59956	0.167494	0.297574	2.55859	0.0123595	0.428549
71	2	2.02	25.17	7.241	7.241	sp|P30084|ECHM_HUMAN	Enoyl-CoA hydratase, mitochondrial OS=Homo sapiens GN=ECHS1 PE=1 SV=4	HUMAN	1	0.432514	0.972581	2.35505	0.192309	1.01859	10.2802	0.154394	2.51189	4.09261	25.3513	1.23595	0.636347	1.40605	0.879022	1.94089	4.09261	0.179972	1.43219	2.85759	7.17794
72	2	2.02	14.65	9.091	9.091	sp|P32119|PRDX2_HUMAN	Peroxiredoxin-2 OS=Homo sapiens GN=PRDX2 PE=1 SV=5	HUMAN	1	1.80302	0.507351	2.77971	0.648634	5.24808	1.87068	0.498044	2.22844	0.83946	4.40555	2.48886	0.38665	2.80543	0.887156	7.44732	1.36773	0.682605	2.70396	0.505825	3.69828
73	2	2	24.77	2.477	2.477	sp|P42330|AK1C3_HUMAN	Aldo-keto reductase family 1 member C3 OS=Homo sapiens GN=AKR1C3 PE=1 SV=4	HUMAN	1	1.13763	0.878413	1.55597	0.731139	1.77011	0.963829	0.846717	1.57036	0.613762	1.51356	1.09648	0.859433	1.38038	0.794328	1.51356	1	0.828174	2.0893	0.47863	2.0893
74	2	2	13.51	1.707	1.707	sp|P23142|FBLN1_HUMAN	Fibulin-1 OS=Homo sapiens GN=FBLN1 PE=1 SV=4	HUMAN	1	0.870964	0.859841	1.18032	0.731139	1.02802	1.1272	0.811553	1.35519	0.831764	1.55597	0.144544	0.215496	2.05116	0.0141906	0.296483	6.79204	0.209938	2.05116	3.31131	64.8634
75	2	2	31.34	4.975	4.975	sp|P02753|RET4_HUMAN	Retinol-binding protein 4 OS=Homo sapiens GN=RBP4 PE=1 SV=3	HUMAN	1	0.510505	0.575342	1.61436	0.288403	0.824138	0.356451	0.541416	2.18776	0.0903649	0.77983	0.255859	0.359522	1.7378	0.0660693	0.444631	0.698232	0.944898	1.85353	0.253513	1.2942
76	2	2	21.11	2.147	2.147	sp|P02748|CO9_HUMAN	Complement component C9 OS=Homo sapiens GN=C9 PE=1 SV=2	HUMAN	1	0.895365	0.697997	1.48594	0.60256	1.33045	1.01859	0.73086	1.75388	0.580764	1.78649	0.758578	0.539118	1.39316	0.544503	1.05682	1.20226	0.562575	1.57036	0.765597	1.88799
77	2	2	27.45	3.595	3.595	sp|P07910|HNRPC_HUMAN	Heterogeneous nuclear ribonucleoproteins C1/C2 OS=Homo sapiens GN=HNRNPC PE=1 SV=4	HUMAN	1	1.04713	0.723603	11.5878	0.0903649	12.1339	0.92045	0.797894	2.55859	0.359749	2.35505	1.1272	0.777815	2.0893	0.539511	2.35505	0.855067	0.856796	2.48886	0.343558	2.12814
78	2	2	29.3	5.581	5.581	sp|P50914|RL14_HUMAN	60S ribosomal protein L14 OS=Homo sapiens GN=RPL14 PE=1 SV=4	HUMAN	1	0.887156	0.712369	3.31131	0.265461	2.93765	0.394457	0.398712	3.40408	0.0809096	1.34276	1.70608	0.577192	2.26987	0.751623	4.01791	0.21677	0.229691	2.22844	0.0436516	0.483059
79	2	2	11.74	1.894	1.894	sp|P14314|GLU2B_HUMAN	Glucosidase 2 subunit beta OS=Homo sapiens GN=PRKCSH PE=1 SV=2	HUMAN	1	0.737904	0.608281	2.0893	0.349945	1.5417	1.33045	0.54415	21.0863	0.0630957	22.08	1.75388	0.406246	2.65461	0.660694	4.61318	0.570164	0.446196	23.3346	0.0380189	13.3045
80	2	2	10.79	2.222	2.222	sp|P08195|4F2_HUMAN	4F2 cell-surface antigen heavy chain OS=Homo sapiens GN=SLC3A2 PE=1 SV=3	HUMAN	1	1.35519	0.572611	2.10863	0.642688	2.83139	0.77983	0.651634	2.0893	0.37325	1.6293	1.36773	0.568176	2.0893	0.654636	2.85759	0.772681	0.646356	2.0893	0.369828	1.61436
81	2	2	17.59	2.41	2.41	sp|P05543|THBG_HUMAN	Thyroxine-binding globulin OS=Homo sapiens GN=SERPINA7 PE=1 SV=2	HUMAN	1	0.990832	0.860798	2.07014	0.47863	2.05116	0.691831	0.818731	4.44631	0.155597	3.0761	0.483059	0.315839	1.67494	0.288403	0.809096	1.41906	0.305964	4.44631	0.319154	6.30957
82	2	2	20.83	5.208	5.208	sp|Q02878|RL6_HUMAN	60S ribosomal protein L6 OS=Homo sapiens GN=RPL6 PE=1 SV=3	HUMAN	1	1.70608	0.398827	2.0893	0.816582	3.56451	0.954993	0.936399	2.0893	0.457088	1.99526	1.01859	0.95027	2.0893	0.487529	2.12814	1.58489	0.441447	2.0893	0.758578	3.31131
83	2	2	22.29	5.096	5.096	sp|P83731|RL24_HUMAN	60S ribosomal protein L24 OS=Homo sapiens GN=RPL24 PE=1 SV=1	HUMAN	1	1.52757	0.467328	2.0893	0.731139	3.19154	0.895365	0.84091	2.0893	0.428549	1.87068	1.97697	0.326705	2.0893	0.946237	4.16869	0.691831	0.526027	2.0893	0.331131	1.44544
84	2	2	13.91	3.254	3.254	sp|P40926|MDHM_HUMAN	Malate dehydrogenase, mitochondrial OS=Homo sapiens GN=MDH2 PE=1 SV=3	HUMAN	1	1.02802	0.968093	1.83654	0.559758	1.88799	0.679204	0.473176	1.75388	0.383707	1.19124	0.972747	0.858229	1.47231	0.660694	1.43219	0.711214	0.529369	2.22844	0.319154	1.58489
85	2	2	20.13	3.02	3.02	sp|P05141|ADT2_HUMAN	ADP/ATP translocase 2 OS=Homo sapiens GN=SLC25A5 PE=1 SV=7	HUMAN	1	2.67917	0.23942	2.10863	1.27057	5.59758	0.496592	0.326469	2.0893	0.235505	1.03753	1.61436	0.431116	2.10863	0.765597	3.37287	0.816582	0.711342	2.10863	0.390841	1.72187
87	2	2	41.73	12.6	12.6	sp|O76070|SYUG_HUMAN	Gamma-synuclein OS=Homo sapiens GN=SNCG PE=1 SV=2	HUMAN	1	0.461318	0.598714	2.07014	0.100925	0.954993	1.13763	0.726555	2.70396	0.420727	3.31131	1.94089	0.45808	1.30617	1.48594	2.63027	0.265461	0.258203	1.99526	0.0549541	0.529663
88	2	2	45.86	9.023	9.023	sp|P62847|RS24_HUMAN	40S ribosomal protein S24 OS=Homo sapiens GN=RPS24 PE=1 SV=1	HUMAN	1	1.10662	0.735286	1.28233	0.862979	1.41906	1.00925	0.988033	1.20226	0.83946	1.21339	1.18032	0.632795	1.23595	0.954993	1.45881	0.946237	0.85738	1.36773	0.691831	1.2942
89	2	2	29.29	11.43	11.43	sp|P07737|PROF1_HUMAN	Profilin-1 OS=Homo sapiens GN=PFN1 PE=1 SV=2	HUMAN	1	0.855067	0.762613	2.51189	0.340408	2.14783	8.09096	0.119228	2.10863	3.83707	16.9044	0.831764	0.721341	2.33346	0.356451	1.94089	8.31764	0.117556	2.0893	3.98107	17.5388
90	2	2	14.56	3.481	3.481	sp|O60218|AK1BA_HUMAN	Aldo-keto reductase family 1 member B10 OS=Homo sapiens GN=AKR1B10 PE=1 SV=1	HUMAN	1	1.01859	0.918273	2.99226	0.340408	3.04789	0.758578	0.602517	2.0893	0.359749	1.58489	1.08643	0.896773	2.0893	0.519996	2.29087	0.704693	0.495829	2.0893	0.334195	1.47231
91	2	2	22.52	5.298	5.298	sp|P60660|MYL6_HUMAN	Myosin light polypeptide 6 OS=Homo sapiens GN=MYL6 PE=1 SV=2	HUMAN	1	1.03753	0.974465	1.38038	0.751623	1.43219	0.937562	0.870833	1.38038	0.679204	1.2942	1.05682	0.657464	1.38038	0.765597	1.45881	0.92045	0.58532	1.64437	0.559758	1.51356
92	2	2	16.02	5.469	5.469	sp|P30048|PRDX3_HUMAN	Thioredoxin-dependent peroxide reductase, mitochondrial OS=Homo sapiens GN=PRDX3 PE=1 SV=3	HUMAN	1	1.05682	0.902566	1.39316	0.758578	1.49969	0.946237	0.913444	1.19124	0.787046	1.1272	1.30617	0.706693	1.36773	0.954993	1.85353	0.765597	0.575363	1.35519	0.549541	1.03753
93	2	2	11.7	5.848	5.848	sp|P19105|ML12A_HUMAN	Myosin regulatory light chain 12A OS=Homo sapiens GN=MYL12A PE=1 SV=2	HUMAN	1	0.990832	0.975519	4.87529	0.203236	4.83059	1.23595	0.60612	18.197	0.0679204	18.8799	2.53513	0.253381	2.0893	1.21339	5.34564	0.483059	0.337701	4.96592	0.0963829	2.39883
94	2	2	15.79	8.097	8.097	sp|P07478|TRY2_HUMAN	Trypsin-2 OS=Homo sapiens GN=PRSS2 PE=1 SV=1	HUMAN	2
95	2	2	8.392	5.245	5.245	sp|P43307|SSRA_HUMAN	Translocon-associated protein subunit alpha OS=Homo sapiens GN=SSR1 PE=1 SV=3	HUMAN	1	0.772681	0.624401	1.48594	0.519996	1.14815	1.47231	0.521815	1.38038	1.0666	2.03236	0.847227	0.773317	1.38038	0.613762	1.1695	1.34276	0.639329	1.38038	0.972747	1.85353
96	2	2	10.39	7.792	7.792	sp|Q6IS14|IF5AL_HUMAN	Eukaryotic translation initiation factor 5A-1-like OS=Homo sapiens GN=EIF5AL1 PE=1 SV=2	HUMAN	1	2.22844	0.74433	2.65461	0.83946	5.80764	0.30761	0.753703	3.10456	0.0685488	0.954993	3.76704	0.449403	2.85759	1.31826	11.695	0.199526	0.45407	3.19154	0.0544503	0.636796
97	2	2	7.105	3.684	3.684	sp|P50552|VASP_HUMAN	Vasodilator-stimulated phosphoprotein OS=Homo sapiens GN=VASP PE=1 SV=3	HUMAN	1	0.698232	0.536814	2.0893	0.334195	1.45881	0.751623	0.612847	2.10863	0.359749	1.58489	1.21339	0.695304	2.0893	0.580764	2.53513	0.436516	0.282274	2.0893	0.207014	0.912011
98	2	2	8.444	6.667	6.667	sp|P24534|EF1B_HUMAN	Elongation factor 1-beta OS=Homo sapiens GN=EEF1B2 PE=1 SV=3	HUMAN	1	0.570164	0.400567	2.80543	0.203236	1.59956	0.787046	0.650864	2.0893	0.376704	1.64437	0.946237	0.938455	9.81748	0.0963829	9.28966	0.469894	0.285093	3.87258	0.121339	1.8197
99	2	2	26.09	10.43	10.43	sp|P05387|RLA2_HUMAN	60S acidic ribosomal protein P2 OS=Homo sapiens GN=RPLP2 PE=1 SV=1	HUMAN	1	0.928966	0.67303	19.2309	0.0510505	17.8649	0.383707	0.307066	8.95365	0.0452898	3.43558	1.36773	0.682651	5.01187	0.272898	6.91831	0.258226	0.203671	2.10863	0.123595	0.544503
100	1.92	2	13.55	2.41	2.41	sp|Q99729|ROAA_HUMAN	Heterogeneous nuclear ribonucleoprotein A/B OS=Homo sapiens GN=HNRNPAB PE=1 SV=2	HUMAN	1	0.772681	0.658247	2.0893	0.369828	1.61436	0.83946	0.691774	20.1372	0.047863	16.9044	2.12814	0.285982	5.97035	0.356451	12.8233	0.310456	0.277893	29.1072	0.0275423	9.0365
101	1.89	2	35.62	9.375	9.375	sp|P46778|RL21_HUMAN	60S ribosomal protein L21 OS=Homo sapiens GN=RPL21 PE=1 SV=2	HUMAN	1	0.787046	0.637127	2.0893	0.376704	1.64437	0.666807	0.590744	2.208	0.301995	1.47231	0.887156	0.833659	2.0893	0.42462	1.85353	0.591562	0.463281	2.0893	0.283139	1.23595
102	1.89	2	14.38	6.849	6.849	sp|P62249|RS16_HUMAN	40S ribosomal protein S16 OS=Homo sapiens GN=RPS16 PE=1 SV=2	HUMAN	1	1.41906	0.491569	2.0893	0.679204	2.96483	0.737904	0.638602	1.24738	0.597035	0.92045	1.19124	0.664631	2.22844	0.534564	2.65461	0.879022	0.878943	1.94089	0.452898	1.70608
103	1.64	1.64	23.89	1.282	1.282	sp|Q92598|HS105_HUMAN	Heat shock protein 105 kDa OS=Homo sapiens GN=HSPH1 PE=1 SV=1	HUMAN	1	1	0.883967	1.78649	0.559758	1.78649	0.698232	0.301605	1.80302	0.387258	1.25892	0.717794	0.376193	2.10863	0.343558	1.51356	0.972747	0.635672	3.34195	0.291072	3.25087
104	1.57	1.57	23.86	1.705	1.705	sp|P54577|SYYC_HUMAN	Tyrosyl-tRNA synthetase, cytoplasmic OS=Homo sapiens GN=YARS PE=1 SV=4	HUMAN	1	1.69044	0.431793	5.24808	0.322107	8.95365	0.122462	0.152531	12.942	0.0194089	1.58489	1.88799	0.377425	3.63078	0.519996	6.91831	0.110662	0.144271	17.5388	0.0177011	1.94089
105	1.5	1.5	34.94	6.024	6.024	sp|P60174|TPIS_HUMAN	Triosephosphate isomerase OS=Homo sapiens GN=TPI1 PE=1 SV=2	HUMAN	1	1.05682	0.64927	4.44631	0.237684	4.69894	1.24738	0.943733	3.94457	0.316228	4.87529	1.69044	0.368399	2.05116	0.824138	3.46737	0.772681	0.559825	2.39883	0.322107	1.85353
106	1.36	1.36	13.29	1.582	1.582	sp|Q8NAN2|FA73A_HUMAN	Protein FAM73A OS=Homo sapiens GN=FAM73A PE=2 SV=1	HUMAN	1	1	0.953116	2.03236	0.49204	2.60615	6.08135	0.239363	2.22844	2.72898	13.9316	0.92045	0.850632	2.42103	0.465586	2.22844	7.04693	0.215117	2.51189	2.80543	20.7014
107	1.06	1.06	24.14	8.966	8.966	sp|P39019|RS19_HUMAN	40S ribosomal protein S19 OS=Homo sapiens GN=RPS19 PE=1 SV=2	HUMAN	1	0.824138	0.786119	1.94089	0.42462	1.59956	1.04713	0.952898	1.8197	0.57544	1.90546	1.14815	0.646679	1.92309	0.597035	2.208	0.751623	0.535211	1.57036	0.47863	1.18032
108	1.01	1.01	17.01	1.407	1.407	sp|P06396|GELS_HUMAN	Gelsolin OS=Homo sapiens GN=GSN PE=1 SV=1	HUMAN	1	0.613762	0.449457	3.59749	0.15417	2.208	2.33346	0.258513	4.52898	0.515229	10.7647	0.110662	0.142557	5.91562	0.0210863	0.654636	12.5892	0.113615	6.0256	2.0893	59.1562
109	0.96	0.96	31.25	3.333	3.333	sp|P14678|RSMB_HUMAN	Small nuclear ribonucleoprotein-associated proteins B and B' OS=Homo sapiens GN=SNRPB PE=1 SV=2	HUMAN	1	1.19124	0.723652	2.0893	0.570164	2.48886	0.801678	0.680395	2.0893	0.383707	1.67494	1.58489	0.439909	2.0893	0.758578	3.34195	0.597035	0.418731	2.0893	0.285759	1.24738
110	0.81	0.81	18.23	4.077	4.077	sp|P00558|PGK1_HUMAN	Phosphoglycerate kinase 1 OS=Homo sapiens GN=PGK1 PE=1 SV=3	HUMAN	1	1.34276	0.677318	4.09261	0.328095	5.49541	0.60256	0.424298	2.88403	0.207014	1.7378	0.990832	0.987388	2.0893	0.474242	2.07014	0.816582	0.61278	10.8643	0.0751623	8.87156
111	0.8	0.8	8.554	1.866	1.866	RRRRRsp|Q9NWL6|ASND1_HUMAN	REVERSED Asparagine synthetase domain-containing protein 1 OS=Homo sapiens GN=ASNSD1 PE=2 SV=2	HUMAN	1	0.642688	0.525467	3.25087	0.192309	2.0893	1.78649	0.413155	1.58489	1.1272	2.96483	0.280543	0.26401	1.6293	0.152757	0.457088	4.01791	0.228399	1.65959	2.42103	8.79023
112	0.75	0.75	15.63	2.5	2.5	sp|Q32P51|RA1L2_HUMAN	Heterogeneous nuclear ribonucleoprotein A1-like 2 OS=Homo sapiens GN=HNRNPA1L2 PE=2 SV=2	HUMAN	1	1.0666	0.822312	2.85759	0.37325	3.01995	1.01859	0.91968	2.31206	0.440555	2.35505	1.14815	0.772834	1.58489	0.724436	1.8197	0.946237	0.97414	2.39883	0.394457	2.26987
112	10.43	10.43	44.48	20.4	17.56	sp|P22626|ROA2_HUMAN	Heterogeneous nuclear ribonucleoproteins A2/B1 OS=Homo sapiens GN=HNRNPA2B1 PE=1 SV=2	HUMAN	5	1.99526	0.346697	1.40605	1.41906	2.67917	0.30761	0.716509	1.92309	0.104713	0.591562	4.65586	0.012905	1.58489	2.93765	7.7983	0.135519	0.087161	2.10863	0.0496592	0.285759
113	0.63	0.63	26.36	6.364	6.364	sp|P01308|INS_HUMAN	Insulin OS=Homo sapiens GN=INS PE=1 SV=1	HUMAN	1	0.946237	0.871605	2.0893	0.452898	1.97697	1.09648	0.743988	2.0893	0.524808	2.29087	0.529663	0.346293	2.0893	0.253513	1.10662	1.95885	0.312023	2.0893	0.937562	4.09261
114	0.53	0.53	31.4	6.763	0	sp|P51149|RAB7A_HUMAN	Ras-related protein Rab-7a OS=Homo sapiens GN=RAB7A PE=1 SV=1	HUMAN	0	1.11686	0.798212	2.0893	0.534564	2.33346	0.704693	0.521628	2.0893	0.337287	1.47231	1.00925	0.987338	2.0893	0.483059	2.10863	0.77983	0.64387	2.0893	0.37325	1.6293
115	0.51	8.58	29.66	14.83	14.83	sp|P68371|TBB2C_HUMAN	Tubulin beta-2C chain OS=Homo sapiens GN=TUBB2C PE=1 SV=1	HUMAN	5
116	0.49	0.49	9.211	6.579	0	sp|P22392|NDKB_HUMAN	Nucleoside diphosphate kinase B OS=Homo sapiens GN=NME2 PE=1 SV=1	HUMAN	0	0.903649	0.935228	1.61436	0.559758	1.45881	0.220801	0.226	3.13329	0.0505825	0.691831	1.65959	0.438246	1.8197	0.912011	3.0761	0.12942	0.163362	2.35505	0.0285759	0.30479
117	0.41	0.41	28.69	11.48	0	RRRRRsp|O43325|LYRM1_HUMAN	REVERSED LYR motif-containing protein 1 OS=Homo sapiens GN=LYRM1 PE=2 SV=1	HUMAN	0	0.570164	0.386335	1.23595	0.457088	0.704693	0.0597035	0.107807	2.07014	0.0144544	0.123595	0.190546	0.158216	1.33045	0.138038	0.253513	0.165959	0.184754	2.70396	0.0319154	0.448745
118	0.39	0.39	33.77	3.463	0	sp|Q15102|PA1B3_HUMAN	Platelet-activating factor acetylhydrolase IB subunit gamma OS=Homo sapiens GN=PAFAH1B3 PE=1 SV=1	HUMAN	0	0.937562	0.960046	2.24905	0.416869	2.10863	0.862979	0.697435	9.54993	0.0903649	8.24138	0.685488	0.546545	2.31206	0.299226	1.58489	1.1695	0.822628	9.81748	0.119124	11.4815
119	0.36	0.36	13.99	2.976	0	sp|Q9H0P0|5NT3_HUMAN	Cytosolic 5'-nucleotidase 3 OS=Homo sapiens GN=NT5C3 PE=1 SV=3	HUMAN	0	0.496592	0.32862	2.10863	0.237684	1.04713	0.666807	0.499906	2.10863	0.319154	1.40605	0.510505	0.338268	2.0893	0.242103	1.0666	0.654636	0.481196	2.0893	0.310456	1.36773
120	0.34	0.34	15.89	3.738	0	sp|Q96L21|RL10L_HUMAN	60S ribosomal protein L10-like OS=Homo sapiens GN=RPL10L PE=1 SV=3	HUMAN	0	2.26987	0.330027	1.39316	1.6293	3.16228	0.711214	0.621264	1.39316	0.515229	0.990832	1.38038	0.648273	1.38038	1	1.90546	1.18032	0.725646	1.41906	0.831764	1.65959
121	0.3	0.31	9.358	1.298	0	sp|A0JNW5|UH1BL_HUMAN	UHRF1-binding protein 1-like OS=Homo sapiens GN=UHRF1BP1L PE=1 SV=2	HUMAN	0	0.519996	0.432761	1.52757	0.325087	0.794328	0.121339	0.240376	2.67917	0.0100925	0.325087	0.251189	0.254925	1.5417	0.124738	0.387258	0.242103	0.395687	2.0893	0.0100925	0.505825
122	0.29	0.29	34.21	5.263	0	sp|P62269|RS18_HUMAN	40S ribosomal protein S18 OS=Homo sapiens GN=RPS18 PE=1 SV=3	HUMAN	0	1.25892	0.620418	1.51356	0.831764	1.90546	0.895365	0.699799	1.94089	0.461318	1.7378	1.20226	0.689624	1.40605	0.855067	1.69044	0.937562	0.77916	2.24905	0.416869	2.10863
123	0.22	0.22	18.65	1.447	0	sp|P00734|THRB_HUMAN	Prothrombin OS=Homo sapiens GN=F2 PE=1 SV=2	HUMAN	0	0.672977	0.528469	1.5417	0.394457	1.03753	1.51356	0.675984	1.38038	1.09648	2.35505	0.343558	0.339422	1.67494	0.0794328	0.57544	3.01995	0.40858	1.83654	1.64437	12.4738
124	0.22	0.22	13.44	1.434	0	sp|P06744|G6PI_HUMAN	Glucose-6-phosphate isomerase OS=Homo sapiens GN=GPI PE=1 SV=4	HUMAN	0	1.11686	0.805467	2.0893	0.534564	2.33346	0.60256	0.424507	2.0893	0.288403	1.25892	0.903649	0.854401	2.0893	0.432514	1.88799	0.744732	0.601777	2.0893	0.356451	1.55597
125	0.2	0.2	10.66	1.971	0	sp|Q9H7T0|CTSRB_HUMAN	Cation channel sperm-associated protein subunit beta OS=Homo sapiens GN=CATSPERB PE=1 SV=2	HUMAN	0	0.37325	0.248283	1.24738	0.299226	0.465586	0.015417	0.0840378	5.01187	0.01	0.0772681	0.349945	0.239797	1.24738	0.280543	0.436516	0.015417	0.0851024	5.24808	0.01	0.0809096
126	0.19	0.19	9.589	1.128	0	sp|P04920|B3A2_HUMAN	Anion exchange protein 2 OS=Homo sapiens GN=SLC4A2 PE=1 SV=4	HUMAN	0	0.816582	0.67895	2.0893	0.390841	1.70608	0.666807	0.436866	2.0893	0.316228	1.39316	0.440555	0.294475	2.10863	0.210863	0.928966	1.23595	0.854531	4.01791	0.30761	4.96592
127	0.18	0.18	11.16	3.433	0	sp|Q6ZU45|YA021_HUMAN	Putative C-type lectin domain-containing protein NCRNA00083 OS=Homo sapiens GN=NCRNA00083 PE=5 SV=1	HUMAN	0	0.544503	0.761499	1.75388	0.296483	0.954993	2.42103	0.37538	1.59956	1.51356	4.09261	0.0452898	0.299323	8.09096	0.0203236	0.366438	19.5884	0.200514	6.72977	2.91072	44.4631
128	0.16	2.25	19.73	19.73	19.73	sp|P02100|HBE_HUMAN	Hemoglobin subunit epsilon OS=Homo sapiens GN=HBE1 PE=1 SV=2	HUMAN	3
129	0.15	0.15	13.01	0.3613	0	RRRRRsp|O95425|SVIL_HUMAN	REVERSED Supervillin OS=Homo sapiens GN=SVIL PE=1 SV=2	HUMAN	0	0.428549	0.279157	2.10863	0.205116	0.903649	2.01372	0.322373	2.10863	0.954993	4.20727	0.416869	0.271069	2.10863	0.199526	0.879022	2.07014	0.311848	2.10863	0.981748	4.32514
130	0.15	0.15	10.12	0.8361	0	sp|Q9NS40|KCNH7_HUMAN	Potassium voltage-gated channel subfamily H member 7 OS=Homo sapiens GN=KCNH7 PE=1 SV=2	HUMAN	0	0.346737	0.288027	1.45881	0.226986	0.505825	2.70396	0.298589	1.45881	1.85353	4.09261	0.155597	0.202643	1.8197	0.0296483	0.283139	5.97035	0.208012	1.80302	3.31131	31.9154
131	0.15	0.15	14.12	2.083	0	sp|Q8NBS9|TXND5_HUMAN	Thioredoxin domain-containing protein 5 OS=Homo sapiens GN=TXNDC5 PE=1 SV=2	HUMAN	0	1.61436	0.43137	2.10863	0.765597	3.37287	1.99526	0.325579	2.10863	0.946237	4.16869	1.55597	0.456185	2.10863	0.737904	3.25087	2.07014	0.31171	2.10863	0.981748	4.32514
132	0.13	0.13	16.83	2.222	0	sp|O43852|CALU_HUMAN	Calumenin OS=Homo sapiens GN=CALU PE=1 SV=2	HUMAN	0	0.963829	0.882417	2.0893	0.461318	2.01372	1.18032	0.654693	2.0893	0.564937	2.46604	1.19124	0.762772	2.10863	0.564937	2.48886	0.954993	0.984102	2.0893	0.457088	1.99526
133	0.12	0.12	45.59	5.147	0	sp|Q16695|H31T_HUMAN	Histone H3.1t OS=Homo sapiens GN=HIST3H3 PE=1 SV=3	HUMAN	0	1.15878	0.905945	1.36773	0.847227	1.58489	0.972747	0.977617	1.51356	0.642688	1.47231	1.15878	0.872777	1.39316	0.831764	1.61436	0.972747	0.988194	2.07014	0.469894	2.01372
134	0.12	0.12	25.08	2.676	0	sp|Q9NQ48|LZTL1_HUMAN	Leucine zipper transcription factor-like protein 1 OS=Homo sapiens GN=LZTFL1 PE=1 SV=1	HUMAN	0	0.648634	0.478959	2.10863	0.310456	1.36773	8.79023	0.11287	2.10863	4.16869	18.7068	0.496592	0.330936	2.10863	0.235505	1.04713	11.4815	0.100846	2.10863	5.44503	24.4343
135	0.11	0.11	23.69	0.7737	0	RRRRRsp|Q9NWH9|SLTM_HUMAN	REVERSED SAFB-like transcription modulator OS=Homo sapiens GN=SLTM PE=1 SV=2	HUMAN	0	0.698232	0.534675	2.0893	0.331131	1.45881	0.92045	0.88705	2.0893	0.440555	1.92309	0.363078	0.237052	2.10863	0.17378	0.765597	1.77011	0.377414	2.0893	0.847227	3.7325
136	0.11	0.11	18.99	1.146	0	sp|Q494V2|CCD37_HUMAN	Coiled-coil domain-containing protein 37 OS=Homo sapiens GN=CCDC37 PE=1 SV=1	HUMAN	0	0.487529	0.522743	1.2942	0.277971	0.630957	1.18032	0.950548	1.75388	0.672977	1.95885	0.138038	0.284621	2.51189	0.0141906	0.346737	4.01791	0.476452	2.208	1.8197	9.81748
137	0.11	0.11	18.85	1.406	0	sp|Q92945|FUBP2_HUMAN	Far upstream element-binding protein 2 OS=Homo sapiens GN=KHSRP PE=1 SV=4	HUMAN	0	0.772681	0.637859	2.0893	0.366438	1.61436	1.41906	0.527778	2.0893	0.679204	2.96483	3.25087	0.201927	2.0893	1.55597	6.85488	0.334195	0.220609	2.10863	0.159956	0.704693
138	0.11	0.11	34.17	5.016	0	sp|P09525|ANXA4_HUMAN	Annexin A4 OS=Homo sapiens GN=ANXA4 PE=1 SV=4	HUMAN	0	0.928966	0.896133	2.0893	0.444631	1.94089	1.35519	0.568171	2.0893	0.648634	2.83139	0.912011	0.865525	2.0893	0.436516	1.90546	1.38038	0.549406	2.0893	0.660694	2.88403
139	0.11	0.11	11.59	1.626	0	sp|P11166|GTR1_HUMAN	Solute carrier family 2, facilitated glucose transporter member 1 OS=Homo sapiens GN=SLC2A1 PE=1 SV=2	HUMAN	0	1.34276	0.556559	2.10863	0.636796	2.80543	0.847227	0.731792	2.10863	0.405508	1.78649	1.0666	0.861288	2.0893	0.510505	2.22844	1.0666	0.894729	2.0893	0.510505	2.22844
140	0.11	0.11	18.09	6.915	0	sp|O95445|APOM_HUMAN	Apolipoprotein M OS=Homo sapiens GN=APOM PE=1 SV=2	HUMAN	0	0.724436	0.65146	1.49969	0.440555	1.08643	1.52757	0.690213	1.90546	0.801678	3.16228	0.334195	0.446187	2.39883	0.0613762	0.801678	3.34195	0.468402	2.65461	1.25892	17.2187
141	0.1	0.1	10.34	2.857	1.933	RRRRRsp|P54259|ATN1_HUMAN	REVERSED Atrophin-1 OS=Homo sapiens GN=ATN1 PE=1 SV=3	HUMAN	1
142	0.1	0.1	18.12	1.026	0	sp|Q8N883|ZN614_HUMAN	Zinc finger protein 614 OS=Homo sapiens GN=ZNF614 PE=2 SV=2	HUMAN	0	0.436516	0.413695	1.28233	0.293765	0.559758	0.175388	0.271785	2.83139	0.0359749	0.496592	0.436516	0.39898	1.30617	0.272898	0.570164	0.178649	0.279073	2.75423	0.0380189	0.49204
143	0.09	0.1	15.32	2.899	0	RRRRRsp|P34896|GLYC_HUMAN	REVERSED Serine hydroxymethyltransferase, cytosolic OS=Homo sapiens GN=SHMT1 PE=1 SV=1	HUMAN	0	1.24738	0.689761	20.7014	0.060256	21.2814	0.544503	0.358253	2.51189	0.21677	1.36773	0.580764	0.3745	23.1206	0.0387258	13.4277	1.18032	0.734113	2.0893	0.564937	2.46604
144	0.09	0.09	38.15	2.811	0	sp|Q06323|PSME1_HUMAN	Proteasome activator complex subunit 1 OS=Homo sapiens GN=PSME1 PE=1 SV=1	HUMAN	0	1.28233	0.632282	2.0893	0.613762	2.67917	0.679204	0.511819	2.0893	0.325087	1.41906	1.55597	0.456222	2.0893	0.744732	3.25087	0.559758	0.382372	2.0893	0.267917	1.1695
145	0.08	0.08	7.874	1.181	0	RRRRRsp|Q9ULD2|MTUS1_HUMAN	REVERSED Microtubule-associated tumor suppressor 1 OS=Homo sapiens GN=MTUS1 PE=1 SV=2	HUMAN	0	0.801678	0.684166	3.01995	0.265461	2.42103	1.75388	0.429212	2.29087	0.765597	4.13048	0.172187	0.204634	1.87068	0.0172187	0.322107	8.24138	0.167473	2.208	3.7325	65.4636
146	0.08	0.08	7.035	1.173	0	sp|Q9H8M2|BRD9_HUMAN	Bromodomain-containing protein 9 OS=Homo sapiens GN=BRD9 PE=1 SV=2	HUMAN	0	0.452898	0.661572	1.80302	0.205116	0.816582	3.0761	0.463122	1.72187	1.78649	7.58578	0.0648634	0.27009	5.49541	0.020893	0.356451	16.4437	0.222111	4.44631	3.69828	44.4631
147	0.08	0.08	18.61	2.92	0	sp|P15559|NQO1_HUMAN	NAD(P)H dehydrogenase [quinone] 1 OS=Homo sapiens GN=NQO1 PE=1 SV=1	HUMAN	0	1.67494	0.443759	6.66807	0.251189	11.1686	0.369828	0.245526	2.0893	0.175388	0.772681	1.38038	0.461087	9.2045	0.149969	12.7057	0.452898	0.251421	25.5859	0.0337287	11.5878
148	0.08	0.08	10.33	2	0	RRRRRsp|Q5VW38|GP107_HUMAN	REVERSED Protein GPR107 OS=Homo sapiens GN=GPR107 PE=2 SV=1	HUMAN	0	0.824138	0.718027	2.0893	0.394457	1.72187	2.65461	0.239942	2.0893	1.27057	5.59758	0.405508	0.262757	2.0893	0.192309	0.847227	5.39511	0.144308	2.0893	2.58226	11.3763
149	0.08	0.08	24.25	4.319	0	RRRRRsp|P00387|NB5R3_HUMAN	REVERSED NADH-cytochrome b5 reductase 3 OS=Homo sapiens GN=CYB5R3 PE=1 SV=3	HUMAN	0	0.717794	0.566028	2.60615	0.275423	1.87068	1.20226	0.709508	2.0893	0.57544	2.51189	0.337287	0.221825	2.0893	0.159956	0.704693	2.58226	0.248331	2.31206	1.11686	5.97035
150	0.08	0.08	11.88	3.63	0	sp|P05026|AT1B1_HUMAN	Sodium/potassium-transporting ATPase subunit beta-1 OS=Homo sapiens GN=ATP1B1 PE=1 SV=1	HUMAN	0	0.608135	0.428114	2.0893	0.288403	1.27057	1.80302	0.368859	2.0893	0.862979	3.76704	1.41906	0.531174	2.10863	0.672977	2.96483	0.772681	0.640253	2.0893	0.369828	1.61436
151	0.07	0.08	5.455	2.424	0	RRRRRsp|P13716|HEM2_HUMAN	REVERSED Delta-aminolevulinic acid dehydratase OS=Homo sapiens GN=ALAD PE=1 SV=1	HUMAN	0	0.654636	0.482531	2.0893	0.313329	1.36773	1.08643	0.856879	2.0893	0.519996	2.26987	0.666807	0.498195	2.0893	0.319154	1.39316	1.0666	0.887904	2.0893	0.510505	2.22844
152	0.07	0.07	5.474	0.4912	0	RRRRRsp|O95405|ZFYV9_HUMAN	REVERSED Zinc finger FYVE domain-containing protein 9 OS=Homo sapiens GN=ZFYVE9 PE=1 SV=2	HUMAN	0	0.679204	0.630426	1.25892	0.544503	0.855067	0.185353	0.236848	2.05116	0.0190546	0.380189	0.37325	0.325844	1.45881	0.20893	0.544503	0.322107	0.386723	2.51189	0.0310456	0.809096
153	0.07	0.07	14.05	1.905	0	sp|O14979|HNRDL_HUMAN	Heterogeneous nuclear ribonucleoprotein D-like OS=Homo sapiens GN=HNRPDL PE=1 SV=3	HUMAN	0	0.597035	0.419879	2.10863	0.285759	1.25892	1.49969	0.485205	2.10863	0.711214	3.13329	1.70608	0.399859	2.10863	0.809096	3.56451	0.524808	0.352224	2.0893	0.251189	1.09648
154	0.06	0.06	10.04	0.5177	0	sp|P49327|FAS_HUMAN	Fatty acid synthase OS=Homo sapiens GN=FASN PE=1 SV=3	HUMAN	0	1.83654	0.359091	2.0893	0.879022	3.83707	0.903649	0.854347	2.0893	0.432514	1.88799	1.11686	0.815425	2.0893	0.534564	2.33346	1.49969	0.484619	2.10863	0.711214	3.13329
155	0.06	0.06	17.98	1.104	0	sp|Q00341|VIGLN_HUMAN	Vigilin OS=Homo sapiens GN=HDLBP PE=1 SV=2	HUMAN	0	0.772681	0.634932	2.0893	0.366438	1.61436	1.02802	0.935432	2.0893	0.49204	2.14783	0.436516	0.284922	2.10863	0.20893	0.92045	1.80302	0.366815	2.0893	0.862979	3.80189
156	0.06	0.06	8.693	1.048	0	RRRRRsp|A6NE52|K1875_HUMAN	REVERSED WD repeat-containing protein KIAA1875 OS=Homo sapiens GN=KIAA1875 PE=2 SV=2	HUMAN	0
157	0.06	0.06	14.95	0	0	sp|P04217|A1BG_HUMAN	Alpha-1B-glycoprotein OS=Homo sapiens GN=A1BG PE=1 SV=4	HUMAN	0	0.711214	0.59179	1.47231	0.428549	1.04713	2.1677	0.401955	1.35519	1.59956	3.63078	0.239883	0.295107	1.92309	0.0138038	0.461318	5.70164	0.231993	1.77011	3.22107	49.2039
158	0.06	0.06	18.26	3.786	0	sp|P31943|HNRH1_HUMAN	Heterogeneous nuclear ribonucleoprotein H OS=Homo sapiens GN=HNRNPH1 PE=1 SV=4	HUMAN	0	4.87529	0.153304	2.0893	2.33346	10.2802	1.88799	0.34663	2.0893	0.903649	3.98107	3.01995	0.215383	2.10863	1.43219	6.30957	3.04789	0.212663	2.0893	1.45881	6.42688
159	0.06	0.06	9.705	3.293	0	sp|Q86VW1|S22AG_HUMAN	Solute carrier family 22 member 16 OS=Homo sapiens GN=SLC22A16 PE=1 SV=1	HUMAN	0	0.83946	0.487688	17.2187	0.0549541	14.4544	2.48886	0.234121	5.15229	0.483059	12.8233	0.698232	0.481964	2.51189	0.277971	1.75388	2.96483	0.232577	2.0893	1.41906	6.19441
160	0.06	0.06	24.78	3.097	0	sp|P49411|EFTU_HUMAN	Elongation factor Tu, mitochondrial OS=Homo sapiens GN=TUFM PE=1 SV=2	HUMAN	0	1.30617	0.587773	2.10863	0.619441	2.72898	4.92039	0.153977	2.0893	2.35505	10.3753	0.772681	0.645981	2.0893	0.369828	1.61436	8.31764	0.115913	2.10863	3.94457	17.378
161	0.05	0.11	26.8	0	0	sp|P08238|HS90B_HUMAN	Heat shock protein HSP 90-beta OS=Homo sapiens GN=HSP90AB1 PE=1 SV=4	HUMAN	0	1.01859	0.918194	8.01678	0.127057	8.16582	0.946237	0.860436	6.98232	0.135519	6.60694	1.01859	0.928925	2.0893	0.487529	2.12814	0.946237	0.870845	19.2309	0.0510505	18.197
162	0.05	0.06	12.42	0.1561	0	RRRRRsp|Q9UFH2|DYH17_HUMAN	REVERSED Dynein heavy chain 17, axonemal OS=Homo sapiens GN=DNAH17 PE=2 SV=2	HUMAN	0	0.359749	0.323011	1.65959	0.18197	0.597035	0.444631	0.41442	2.0893	0.164437	0.928966	0.277971	0.267228	1.43219	0.161436	0.398107	0.591562	0.543874	1.65959	0.207014	0.981748
163	0.05	0.05	14.69	0.3673	0	RRRRRsp|Q15772|SPEG_HUMAN	REVERSED Striated muscle preferentially expressed protein kinase OS=Homo sapiens GN=SPEG PE=1 SV=4	HUMAN	0	0.519996	0.34643	2.0893	0.246604	1.08643	2.18776	0.2934	2.10863	1.03753	4.57088	0.409261	0.266406	2.10863	0.195884	0.862979	2.75423	0.232941	2.10863	1.30617	5.7544
164	0.05	0.05	15.26	0	0	RRRRRsp|O75691|UTP20_HUMAN	REVERSED Small subunit processome component 20 homolog OS=Homo sapiens GN=UTP20 PE=1 SV=3	HUMAN	0	0.559758	0.405334	2.03236	0.248886	1.13763	1.04713	0.392045	2.85759	0.366438	2.91072	0.0539511	0.173883	5.91562	0.0139316	0.319154	9.46237	0.171111	4.61318	2.05116	30.761
165	0.05	0.05	12.44	1.382	0	sp|Q96GQ7|DDX27_HUMAN	Probable ATP-dependent RNA helicase DDX27 OS=Homo sapiens GN=DDX27 PE=1 SV=2	HUMAN	0
166	0.05	0.05	8.556	1.104	0	RRRRRsp|Q9Y2J2|E41L3_HUMAN	REVERSED Band 4.1-like protein 3 OS=Homo sapiens GN=EPB41L3 PE=1 SV=2	HUMAN	0	0.794328	0.671064	2.0893	0.380189	1.65959	0.895365	0.844288	2.0893	0.428549	1.87068	0.648634	0.474889	2.0893	0.310456	1.35519	1.09648	0.835439	2.0893	0.524808	2.29087
167	0.05	0.05	14.54	1.939	0	sp|Q9Y223|GLCNE_HUMAN	Bifunctional UDP-N-acetylglucosamine 2-epimerase/N-acetylmannosamine kinase OS=Homo sapiens GN=GNE PE=1 SV=1	HUMAN	0	0.691831	0.533473	1.1695	0.549541	0.809096	1.75388	0.403351	1.27057	1.38038	2.42103	0.177011	0.264011	1.95885	0.016293	0.346737	6.30957	0.223325	1.77011	3.56451	50.5825
168	0.05	0.05	48.5	5.5	0	sp|P61026|RAB10_HUMAN	Ras-related protein Rab-10 OS=Homo sapiens GN=RAB10 PE=1 SV=1	HUMAN	0	1.36773	0.558443	2.0893	0.654636	2.85759	0.529663	0.354052	2.0893	0.251189	1.10662	0.580764	0.400255	2.0893	0.275423	1.21339	1.24738	0.656968	2.0893	0.597035	2.63027
169	0.05	0.05	18.61	0	0	RRRRRsp|Q5T3I0|GPTC4_HUMAN	REVERSED G patch domain-containing protein 4 OS=Homo sapiens GN=GPATCH4 PE=1 SV=2	HUMAN	0	0.724436	0.566384	2.0893	0.343558	1.51356	1.07647	0.873864	2.0893	0.515229	2.24905	0.711214	0.550644	2.0893	0.340408	1.48594	1.08643	0.848494	2.0893	0.519996	2.26987
170	0.05	0.05	19.2	7.143	0	sp|Q9H444|CHM4B_HUMAN	Charged multivesicular body protein 4b OS=Homo sapiens GN=CHMP4B PE=1 SV=1	HUMAN	0	0.895365	0.843913	2.0893	0.428549	1.87068	0.903649	0.858104	2.0893	0.432514	1.88799	0.92045	0.887089	2.0893	0.440555	1.92309	0.879022	0.81584	2.0893	0.420727	1.83654
171	0.05	0.05	9.716	3.318	0	RRRRRsp|Q99705|MCHR1_HUMAN	REVERSED Melanin-concentrating hormone receptor 1 OS=Homo sapiens GN=MCHR1 PE=1 SV=2	HUMAN	0	0.564937	0.387903	2.0893	0.270396	1.18032	1.00925	0.963269	2.0893	0.483059	2.10863	0.128233	0.120262	2.0893	0.0608135	0.267917	4.48745	0.161565	2.10863	2.12814	9.37562
a,rank of the specified protein relatively to all other detected proteins; b, Unused score includes only peptides uniquely used for this protein identification; c, Total score includes peptides used in another protein identification; d, sequence coverage, with 50% (50) or 95% (95) confidence; e, UniProt accession number; f, number of unique peptides with a 95% identification confidence level. Rel…
